# Supplementary material for: Increased planting density of Chinese milk vetch (Astragalus sinicus) weakens phosphorus uptake advantage by rapeseed (Brassica napus) in a mixed cropping system
Source: AoB Plants. 2019 Jun 22;11(4):plz033. doi: 10.1093/aobpla/plz033 (PMC6605628; doi:10.1093/aobpla/plz033)
Supplement: plz033_suppl_Supplementary_Data [file plz033_suppl_supplementary_data.xlsx]

## Sheet: Fig 2
	Shoot biomass （g plant-1）					Root biomass （g plant-1）				Root：shoot ratio
Treatments	Mean	SD	SE	n		Mean	SD	SE	n		Mean	SD	SE	n
S-R	21.15	1.05357	0.526783	4		1.87888	0.158138	0.0790688	4		0.0888588	0.00652199	0.003261	4
Mix-R with 3 plants CMV per pot	21.3	1.32413	0.662067	4		2.60215	0.405774	0.202887	4		0.123159	0.0242561	0.012128	4
Mix-CMV with 3 plants CMV per pot	0.10625	0.0239357	0.0119678	4		0.00881875	0.0030939	0.00154695	4		0.0865167	0.0370612	0.0185306	4
Mono-CMV with 3 plants CMV per pot	0.35	0.0408248	0.0204124	4		0.0444187	0.00900697	0.00450349	4		0.128226	0.0286169	0.0143084	4
Mix-R with 6 plants CMV per pot	18.075	0.4272	0.2136	4		1.82937	0.385854	0.192927	4		0.101451	0.0229335	0.0114667	4
Mix-CMV with 6 plants CMV per pot	0.115625	0.0257694	0.0128847	4		0.00985	0.00228245	0.00114123	4		0.0855933	0.0102018	0.00510089	4
Mono-CMV with 6 plants CMV per pot	0.2	0.0202	0.0101	4		0.0239	0.00900697	0.00450349	4		0.11	0.018	0.009	4
Mix-R with 6 plants CMV per pot	18.175	0.629153	0.314576	4		1.98703	0.404602	0.202301	4		0.109153	0.0201044	0.0100522	4
Mix-CMV with 6 plants CMV per pot	0.0892857	0.0214286	0.0107143	4		0.00461786	0.00121782	0.000608908	4		0.0514838	0.0041008	0.0020504	4
Mono-CMV with 6 plants CMV per pot	0.157143	0.0247436	0.0123718	4		0.0138036	0.00286104	0.00143052	4		0.0899695	0.0265894	0.0132947	4
Note: S-R: single rapeseed; Mix-R: rapeseed in mixture; Mix-CMV: Chinese milk vetch in mixture; Mono-CMV: Chinese milk vetch in a monocropping system.

## Sheet: Fig 3
	Shoot P uptake（mg plant-1）
Treatments	Mean	SD	SE	n
S-R	160.488	41.3796	20.6898	4
Mix-R with 3 plants CMV per pot	224.51	48.2928	24.1464	4
Mix-CMV with 3 plants CMV per pot	0.4631	0.0882	0.0441	4
Mono-CMV with 3 plants CMV per pot	2.4588	0.3754	0.1877	4
Mix-R with 6 plants CMV per pot	112.315	8.8228	4.4114	4
Mix-CMV with 6 plants CMV per pot	0.3325	0.091	0.0455	4
Mono-CMV with 6 plants CMV per pot	2.04	0.32	0.16	4
Mix-R with 6 plants CMV per pot	120.985	11.201	5.6005	4
Mix-CMV with 6 plants CMV per pot	0.162	0.0432	0.0216	4
Mono-CMV with 6 plants CMV per pot	1.9882	0.2988	0.1494	4
Note: S-R: single rapeseed; Mix-R: rapeseed in mixture; Mix-CMV: Chinese milk vetch in mixture; Mono-CMV: Chinese milk vetch in a monocropping system.

## Sheet: Fig 4
	Total root length（m plant-1）
Treatments	Mean	SD	SE	n
S-R	639.578	112.95	56.4748	4
Mix-R with 3 plants CMV per pot	1013.53	139.025	69.5126	4
Mix-CMV with 3 plants CMV per pot	0.8741	0.2248	0.1124	4
Mono-CMV with 3 plants CMV per pot	4.0106	0.5672	0.2836	4
Mix-R with 6 plants CMV per pot	663.959	166.007	83.0037	4
Mix-CMV with 6 plants CMV per pot	0.8042	0.2486	0.1243	4
Mono-CMV with 6 plants CMV per pot	2.69	0.42	0.21	4
Mix-R with 6 plants CMV per pot	675.812	85.6606	42.8303	4
Mix-CMV with 6 plants CMV per pot	0.5322	0.0792	0.0396	4
Mono-CMV with 6 plants CMV per pot	1.276	0.2498	0.1249	4
Note: S-R: single rapeseed; Mix-R: rapeseed in mixture; Mix-CMV: Chinese milk vetch in mixture; Mono-CMV: Chinese milk vetch in a monocropping system.

## Sheet: Fig 5
	Citrate concentration（μmol g-1 soil）					Acid phosphatase activity （×103 PNP h-1 g-1 soil）
Treatments	Mean	SD	SE	n		Mean	SD	SE	n
S-R	1.4128	0.1082	0.0541	4		5.5611	0.5532	0.2766	4
Mix-R with 3 plants CMV per pot	2.1934	0.8604	0.4302	4		2.8466	0.919	0.4595	4
Mix-CMV with 3 plants CMV per pot	8.9607	2.1224	1.0612	4		13.0755	2.3894	1.1947	4
Mono-CMV with 3 plants CMV per pot	1.3024	0.144	0.072	4		1.9271	0.4274	0.2137	4
Mix-R with 6 plants CMV per pot	1.6761	0.2998	0.1499	4		1.7685	0.1578	0.0789	4
Mix-CMV with 6 plants CMV per pot	3.8216	0.8842	0.4421	4		3.9069	1.4398	0.7199	4
Mono-CMV with 6 plants CMV per pot	1.0918	0.157	0.0785	4		2.0738	0.2656	0.1328	4
Mix-R with 6 plants CMV per pot	1.476	0.307	0.1535	4		2.9805	0.9072	0.4536	4
Mix-CMV with 6 plants CMV per pot	3.2019	1.1226	0.5613	4		3.2453	0.1574	0.0787	4
Mono-CMV with 6 plants CMV per pot	0.7135	0.0474	0.0237	4		2.0797	0.1832	0.0916	4
Note: S-R: single rapeseed; Mix-R: rapeseed in mixture; Mix-CMV: Chinese milk vetch in mixture; Mono-CMV: Chinese milk vetch in a monocropping system.
